# Supplementary material for: Turning Escherichia coli into a Frataxin-Dependent Organism
Source: PLoS Genet. 2015 May 21;11(5):e1005134. doi: 10.1371/journal.pgen.1005134 (PMC4440780; doi:10.1371/journal.pgen.1005134)
Supplement: S1 Table — For each gene the accession number is provided. (XLSX) [file pgen.1005134.s010.xlsx]

## Sheet: CyaY homologs
GI	Organisms	RefSeq	gi
694569	Aactinomycetemc	YP_006286512	387120629
634176	Aaphrophilus	YP_003008437	251793707
643561	Aavenae	YP_004233454	326315782
990288	Acaldus	YP_004748081	340781474
240015	Acapsulatum	YP_002753360	225871906
574556	Acentrale	YP_003328893	269959104
397945	Acitrulli	YP_969366	120609688
596154	Adenitrificans	YP_004386726	330823423
535289	Aebreus	YP_002552176	222109912
338969	Aferrireducens	YP_524159	89901688
743299	Aferrivorans	YP_004783705	344199379
243159	Aferrooxidans	YP_002426594	218668115
380703	Ahydrophila	YP_855005	117621124
1036672	Akashmirensis	YP_006381348	389873929
320483	Amarginale	YP_002563267	222474852
1184253	Aphagocytophilu	YP_008332313	526462271
416269	Apleuropneumoni	YP_001053814	126208589
316275	Asalmonicida	YP_002261675	209693747
232721	Asp	YP_985048	121593152
62928	Asp	YP_935154	119899941
339671	Asuccinogenes	YP_001343659	152978030
696748	Asuis	YP_006817564	407692775
3702	Athaliana	NP_192233	42566266
998088	Averonii	YP_004390933	330827981
322710	Avinelandii	YP_002801846	226946773
1167634	Axylosoxidans	YP_008029412	528984095
398577	Bambifaria	YP_001807031	172059379
561501	Baphidicola	YP_002468869	219682485
360910	Bavium	YP_784609	187476585
257310	Bbronchiseptica	NP_886622	33599062
406425	Bcenocepacia	YP_001763667	170731720
1009846	Bcepacia	YP_006617224	402567879
999541	Bgladioli	YP_004358992	330815287
626418	Bglumae	YP_002910202	238025971
482957	Blata	YP_367731	78064962
320388	Bmallei	YP_994482	121600014
395019	Bmultivorans	YP_001947388	189351760
257311	Bparapertussis	NP_882433	33594790
1017264	Bpertussis	YP_005591554	384205815
340100	Bpetrii	YP_001633532	163859234
1229205	Bphenoliruptrix	YP_006835515	407714950
391038	Bphymatum	YP_001859018	186477548
398527	Bphytofirmans	YP_001897218	187925576
543913	bproteobacteriu	YP_007501391	456062421
536230	Bpseudomallei	YP_002898556	237814105
882378	Brhizoxinica	YP_004028738	312795816
1097668	Bsp	YP_004978224	377821853
1249661	Bthailandensis	YP_007916912	488604081
1171377	Btrehalosi	YP_007548558	470167471
269482	Bvietnamiensis	YP_001118216	134294481
266265	Bxenovorans	YP_560632	91785426
522306	CAccumulibacter	YP_003165692	257092051
1144275	Ccoralloides	YP_005368216	383454227
6239	Celegans	NP_495183	17534607
1005048	Cfungivorans	YP_004751106	340785641
1208921	CKinetoplastiba	YP_007449006	451812552
204669	CKoribacter	YP_591760	94969712
290338	Ckoseri	YP_001451754	157144435
266264	Cmetallidurans	YP_585416	94312206
1042878	Cnecator	YP_004687167	339327474
167879	Cpsychrerythrae	YP_266843	71277805
637910	Crodentium	YP_003367381	283787516
290339	Csakazakii	YP_001439784	156935868
946483	CSymbiobacter	YP_008682567	550991957
977880	Ctaiwanensis	YP_002006887	194290980
688245	Ctestosteroni	YP_003276708	264676802
517418	Cthalassium	YP_001995023	193213824
693216	Cturicensis	YP_003208602	260596031
243365	Cviolaceum	NP_899710	34495495
398578	Dacidovorans	YP_001566597	160901015
159087	Daromatica	YP_283437	71905850
590409	Ddadantii	YP_003335410	271502384
7227	Dmelanogaster	NP_511094	17647048
742013	Dsp	YP_004486422	333912690
640081	Dsuillum	YP_005027427	372487862
561229	Dzeae	YP_003002553	251787832
1028307	Eaerogenes	YP_004591778	336248068
640513	Easburiae	YP_004830758	345301400
693444	Ebacterium	YP_007342403	440289638
269484	Ecanis	YP_303321	73667305
205920	Echaffeensis	YP_507133	88657643
716541	Ecloacae	YP_003615455	296105309
511145	Ecoli	NP_418251	16131659
585054	Efergusonii	YP_002384762	218550971
634503	Eictaluri	YP_002931602	238918088
701347	Elignolyticus	YP_003943745	311281514
1423892	Emuris	YP_008929344	568133274
254945	Eruminantium	YP_180546	57239410
399742	Esp	YP_001178691	146313617
718251	Etarda	YP_005697707	387866238
550540	Fbalearica	YP_003914965	308051399
1005058	Ganatis	YP_004420444	332289592
395494	Gcapsiferriform	YP_003847865	302879301
682795	Gmallensis	YP_005059149	374312719
1129794	Gpsychrophila	YP_007541784	476411866
983545	Gsp	YP_004432669	332304818
1198114	Gtundricola	YP_004218470	322436258
204773	Harsenicoxydans	YP_001101357	134096282
1334187	Hinfluenzae	YP_008543310	543951236
862965	Hparainfluenzae	YP_004822537	345429419
557723	Hparasuis	YP_002474666	219870291
9606	Hsapiens	NP_000135	31077081
9606	Hsapiens	NP_852090	31742516
9606	Hsapiens	NP_001155178	239787198
757424	Hseropedicae	YP_003773623	300309531
205914	Hsomnus	YP_719917	113461848
375286	Jsp	YP_001355060	152981796
523791	Kkoreensis	YP_003145362	256821399
1191061	Koxytoca	YP_006495966	397655264
484021	Kpneumoniae	YP_002917141	238892407
640131	Kvariicola	YP_003441829	288937770
882944	Languillarum	YP_008486640	537453002
395495	Lcholodnii	YP_001792432	171060083
557598	Lhongkongensis	YP_002794028	226938957
483219	Mfulvus	YP_004669864	338536530
1430440	Mgryphiswaldens	YP_008936784	568145310
1366053	Mhaemolytica	YP_008338267	526468146
342108	Mmagneticum	YP_422400	83312136
1124991	Mmorganii	YP_007503657	455737391
420662	Mpetroleiphilum	YP_001022303	124268299
1278073	Mstipitatus	YP_007362862	442322841
221988	Msucciniciprodu	YP_089274	52426137
246197	Mxanthus	YP_633489	108762781
521006	Ngonorrhoeae	YP_002003191	194100051
489653	Nlactamica	YP_004049481	313669197
935589	Nmeningitidis	YP_005902987	385856475
434131	Nristicii	YP_003081603	254796767
511062	Osp	YP_005090991	374334304
357244	Otsutsugamushi	YP_001248648	148284558
208964	Paeruginosa	NP_253962	15600468
291112	Pasymbiotica	YP_003042952	253991596
342610	Patlantica	YP_659931	109896676
218491	Patrosepticum	YP_052272	50123105
994484	Pbrassicacearum	YP_004357008	330812546
561230	Pcarotovorum	YP_003019528	253690338
1294143	Pdenitrificans	YP_007660199	472327953
384676	Pentomophila	YP_610763	104784265
1114970	Pfluorescens	YP_005211082	378953594
743720	Pfulva	YP_004472461	333898588
326442	Phaloplanktis	YP_338647	77359072
357804	Pingrahamii	YP_941515	119943835
243265	Pluminescens	NP_931804	37528459
399739	Pmendocina	YP_001185775	146305310
1266738	Pmirabilis	YP_008399854	529238995
1435058	Pmonteilii	YP_008962641	568189948
1075089	Pmultocida	YP_005177519	378775276
365044	Pnaphthalenivor	YP_980910	121603581
452638	Pnecessarius	YP_001797026	171462913
1416914	Ppnomenusa	YP_008834431	560141612
1282356	Ppoae	YP_007399562	447918994
298386	Pprofundum	YP_131597	54310577
220664	Pprotegens	YP_263068	70733294
351746	Pputida	YP_001270436	148550334
1245471	Presinovorans	YP_008105822	512621138
296591	Psp	YP_547633	91786681
1380774	Psp	YP_008879364	564912667
748280	Psp	YP_004849167	347541740
314282	Psp	YP_007638847	470478103
234831	Psp	YP_004067211	315125208
1207075	Psp	YP_007032278	426412179
1166016	Psp	YP_006285253	470156751
1157951	Pstuartii	YP_006216886	386743707
644801	Pstutzeri	YP_007241867	431928833
264730	Psyringae	YP_277095	71736622
561231	Pwasabiae	YP_003261499	261823393
347255	Rafricae	YP_002845088	229586587
293614	Rakari	YP_001493288	157825568
1105110	Raustralis	YP_005415246	383501887
336407	Rbellii	YP_537979	91205624
1105107	Rcanadensis	YP_005299751	379023090
272944	Rconorii	NP_360080	15892366
381666	Reutropha	YP_727878	113869389
315456	Rfelis	YP_246538	67458914
983917	Rgelatinosus	YP_005435657	383756672
1032845	Rheilongjiangen	YP_004764162	341583671
652620	Rjaponica	YP_004884703	350273390
416276	Rmassiliae	YP_001499225	157964401
1105114	Rmontanensis	YP_005392138	383483224
1286170	Rornithinolytic	YP_007875804	481851364
1105108	Rparkeri	YP_005392694	383483781
562019	Rpeacockii	YP_002916628	238650773
481009	Rphilipii	YP_005300530	379712191
402626	Rpickettii	YP_001900809	187930322
1290427	Rprowazekii	YP_007750095	478693187
1105113	Rrhipicephali	YP_005390287	383481372
452659	Rrickettsii	YP_001649814	165933025
1105109	Rslovaca	YP_005426190	383751089
859655	Rsolanacearum	YP_005995433	523408635
365046	Rtataouinensis	YP_004617894	337278423
1003201	Rtyphi	YP_005427392	383752292
326297	Samazonensis	YP_929124	119776384
693973	Sbaltica	YP_005275305	378710411
630626	Sblattae	YP_006321328	387891030
218493	Sbongori	YP_004732278	340001394
344609	Sboydii	YP_001882500	187730203
448385	Scellulosum	YP_001613188	162450821
559292	Scerevisiae	NP_010163	6320083
1163617	Sdenitrificans	YP_008545053	543962018
318161	Sdenitrificans	YP_561407	91791756
300267	Sdysenteriae	YP_405364	82779014
99287	Senterica	NP_462829	16767214
198214	Sflexneri	NP_709609	24115099
318167	Sfrigidimarina	YP_749142	114561629
458817	Shalifaxensis	YP_001676114	167625820
1346614	Sliquefaciens	YP_008228141	525690280
580332	Slithotrophicus	YP_003523102	291612945
580332	Slithotrophicus	YP_003523101	291612944
323850	Sloihica	YP_001092451	127511254
1249634	Smarcescens	YP_007342727	440228934
211586	Soneidensis	NP_719836	414562261
398579	Spealeana	YP_001500238	157960204
225849	Spiezotolerans	YP_002309823	212633298
1348660	Splymuthica	YP_008157010	521166336
284812	Spombe	NP_587886	19075386
399741	Sproteamaculans	YP_001476418	157368429
399804	Sputrefaciens	YP_006011444	386315279
425104	Ssediminis	YP_001475863	157377263
216599	Ssonnei	YP_005459057	383181052
104623	Ssp	YP_008520579	541862587
60481	Ssp	YP_739673	114049123
637905	Sviolacea	YP_003558588	294142610
392500	Swoodyi	YP_001758878	170724852
426114	Tarsenitoxydans	YP_003623395	410692774
1008459	Tasinigenitalis	YP_004875236	348590774
595494	Tauensis	YP_002894297	237809857
292415	Tdenitrificans	YP_313985	74316245
937774	Tequigenitalis	YP_004129598	319778685
75379	Tintermedia	YP_003642389	296135147
926566	Troseus	YP_006420713	390956956
401053	Tsaanensis	YP_004181727	320106137
85643	Tsp	YP_002354497	217969263
396595	Tsp	YP_003460140	289208074
396588	Tsulfidophilus	YP_002513267	220934368
1219076	Valginolyticus	YP_008536438	543943982
882102	Vanguillarum	YP_004564774	336122726
338187	Vcampbellii	YP_008526957	541868156
345073	Vcholerae	YP_001218296	147674100
391735	Veiseniae	YP_994835	121607028
312309	Vfischeri	YP_205869	59713093
28173	Vnigripulchritu	YP_008622835	549691103
595537	Vparadoxus	YP_004153551	319791911
223926	Vparahaemolytic	NP_799365	28899760
150340	Vsp	YP_003284736	262392882
575788	Vsplendidus	YP_002418568	218710947
196600	Vvulnificus	NP_932877	37678268
406818	Xbovienii	YP_003470027	290477114
406817	Xnematophila	YP_003710721	300721446
393305	Yenterocolitica	YP_001004578	123440584
187410	Ypestis	NP_667721	22124298
273123	Ypseudotubercul	YP_068734	51594543

## Sheet: IscU homologs
GI	Organisms	RefSeq	gi
243233	Mcapsulatus	YP_112782	53802542
458817	Shalifaxensis	YP_001673798	167623504
398579	Spealeana	YP_001501349	157961315
557598	Lhongkongensis	YP_002796852	226941778
521006	Ngonorrhoeae	YP_002001906	194098843
489653	Nlactamica	YP_004048810	313668526
935589	Nmeningitidis	YP_005903962	385857450
395495	Lcholodnii	YP_001790394	171058045
999541	Bgladioli	YP_004361365	330817660
983917	Rgelatinosus	YP_005439140	383760154
1416914	Ppnomenusa	YP_008837319	560144142
1380774	Psp	YP_008881415	564914489
1249661	Bthailandensis	YP_007917844	488605090
320388	Bmallei	YP_993528	121601202
536230	Bpseudomallei	YP_002897469	237813018
395019	Bmultivorans	YP_001579332	161524320
626418	Bglumae	YP_002912250	238028019
365044	Pnaphthalenivor	YP_981803	121604474
266265	Bxenovorans	YP_553871	91778663
269482	Bvietnamiensis	YP_001115172	134291403
583345	Mmobilis	YP_003049105	253997041
666681	Mversatilis	YP_003674921	297539152
391038	Bphymatum	YP_001857685	186476215
398577	Bambifaria	YP_001808732	172061080
269482	Bvietnamiensis	YP_001120041	134296306
406425	Bcenocepacia	YP_001765425	170733478
1009846	Bcepacia	YP_006615433	402566088
482957	Blata	YP_369669	78066900
748280	Psp	YP_004848592	347541166
1229205	Bphenoliruptrix	YP_006834626	407714061
1163617	Sdenitrificans	YP_008546117	543963082
266265	Bxenovorans	YP_559453	91784247
398527	Bphytofirmans	YP_001896197	187924555
375286	Jsp	YP_001352943	152981627
204773	Harsenicoxydans	YP_001100494	134095419
580332	Slithotrophicus	YP_003524869	291614712
159087	Daromatica	YP_285167	71907580
882378	Brhizoxinica	YP_004029636	312796714
85643	Tsp	YP_002355840	217970606
757424	Hseropedicae	YP_003776230	300312138
522306	CAccumulibacter	YP_003167247	257093606
76114	Aaromaticum	YP_160687	56479098
381666	Reutropha	YP_725668	113867179
977880	Ctaiwanensis	YP_002005171	194289264
1042878	Cnecator	YP_004684939	339325246
266264	Cmetallidurans	YP_583181	94309971
395494	Gcapsiferriform	YP_003846450	302877886
859655	Rsolanacearum	YP_005996961	523410163
402626	Rpickettii	YP_001898467	187927980
543913	bproteobacteriu	YP_007502653	456063683
62928	Asp	YP_933519	119898306
640081	Dsuillum	YP_005028573	372489008
452638	Pnecessarius	YP_001797351	171463238
292415	Tdenitrificans	YP_314923	74317183
265072	Mflagellatus	YP_544916	91775160
582744	Mglucosetrophus	YP_003051619	253999556
887061	Msp	YP_004040241	313201583
891398	CTremblaya	YP_004707015	339478196
426114	Tarsenitoxydans	YP_003623866	410693245
75379	Tintermedia	YP_003642782	296135540
937774	Tequigenitalis	YP_004130301	319779388
1008459	Tasinigenitalis	YP_004874474	348590012
634503	Eictaluri	YP_002934567	238921052
718251	Etarda	YP_005700147	387868678
259536	Parcticus	YP_264760	71066033
335284	Pcryohalolentis	YP_580918	93006481
571800	Psp	YP_008163576	521179822
420662	Mpetroleiphilum	YP_001021452	124267448
243365	Cviolaceum	NP_900763	34496548
1208919	CKinetoplastiba	YP_007459239	451822965
983545	Gsp	YP_004435367	332307516
342610	Patlantica	YP_660819	109897564
743299	Aferrivorans	YP_004783591	344199265
243159	Aferrooxidans	YP_002425162	218666957
1005048	Cfungivorans	YP_004753777	340788312
669502	CProfftella	YP_008343646	527317442
757424	Hseropedicae	YP_003776535	300312443
395495	Lcholodnii	YP_001790080	171057731
257310	Bbronchiseptica	NP_888820	33601260
990288	Acaldus	YP_004748177	340781570
990288	Acaldus	YP_004748110	340781503
983917	Rgelatinosus	YP_005436383	383757398
360910	Bavium	YP_786035	187478011
1036672	Akashmirensis	YP_006379415	389871996
340100	Bpetrii	YP_001631386	163857088
523791	Kkoreensis	YP_003146685	256822722
156889	Mmarinus	YP_866958	117926341
404589	Asp	YP_001377835	153003510
290397	Adehalogenans	YP_463806	86157021
447217	Asp	YP_002132996	197121045
455488	Adehalogenans	YP_002491042	220915738
378806	Saurantiaca	YP_003955403	310823045
246197	Mxanthus	YP_633158	108760385
483219	Mfulvus	YP_004669542	338536208
1144275	Ccoralloides	YP_005368444	383454455
1278073	Mstipitatus	YP_007362455	442322434
448385	Scellulosum	YP_001617979	162455612
399739	Pmendocina	YP_001188990	146308525
1294143	Pdenitrificans	YP_007659193	472326947
208964	Paeruginosa	NP_252502	15599008
322710	Avinelandii	YP_002801150	226946077
644801	Pstutzeri	YP_007239445	431926411
1207075	Psp	YP_007027941	426407842
1114970	Pfluorescens	YP_005206437	378948949
220664	Pprotegens	YP_262044	70732288
351746	Pputida	YP_001266219	148546117
1435058	Pmonteilii	YP_008958359	568185836
743720	Pfulva	YP_004475358	333901485
264730	Psyringae	YP_273568	71737697
384676	Pentomophila	YP_606728	104780230
1430440	Mgryphiswaldens	YP_008937260	568145786
749219	Mcatarrhalis	YP_003626770	296112832
62977	Asp	YP_046090	50084580
436717	Aoleivorans	YP_003732380	299770354
400667	Abaumannii	YP_001084660	126641676
871585	Acalcoaceticus	YP_004995269	375134619
511062	Osp	YP_005091814	374335127
318167	Sfrigidimarina	YP_751106	114563593
326297	Samazonensis	YP_927171	119774431
318161	Sdenitrificans	YP_562467	91792816
167879	Cpsychrerythrae	YP_267876	71278981
637905	Sviolacea	YP_003556341	294140363
225849	Spiezotolerans	YP_002311055	212634530
323850	Sloihica	YP_001094441	127513244
425104	Ssediminis	YP_001474605	157376005
392500	Swoodyi	YP_001760156	170726130
60481	Ssp	YP_737869	114047319
211586	Soneidensis	NP_717861	24373818
693973	Sbaltica	YP_005273706	378708812
399804	Sputrefaciens	YP_006009782	386313617
298386	Pprofundum	YP_128966	54307946
28173	Vnigripulchritu	YP_008621944	549690212
1219076	Valginolyticus	YP_008537102	543944646
150340	Vsp	YP_003286982	262395128
345073	Vcholerae	YP_001216234	147674136
223926	Vparahaemolytic	NP_796976	28897371
882102	Vanguillarum	YP_004566935	336124887
575788	Vsplendidus	YP_002416251	218708630
1129794	Gpsychrophila	YP_007545568	476415650
196600	Vvulnificus	NP_933549	37678940
903510	Vfurnissii	YP_004993913	375131813
338187	Vcampbellii	YP_001444276	156973369
338187	Vcampbellii	YP_008526292	541867651
314282	Psp	YP_007639631	470478887
357804	Pingrahamii	YP_942749	119945069
326442	Phaloplanktis	YP_341160	77361585
234831	Psp	YP_004067531	315125528
595494	Tauensis	YP_002893203	237808763
396588	Tsulfidiphilus	YP_002513559	220934660
396588	Tsulfidiphilus	YP_002514125	220935226
998088	Averonii	YP_004393031	330830079
380703	Ahydrophila	YP_856284	117618910
382245	Asalmonicida	YP_001142383	145299542
342108	Mmagneticum	YP_422390	83312126
1245471	Presinovorans	YP_008101472	512616788
365044	Pnaphthalenivor	YP_982518	121605189
296591	Psp	YP_549004	91788052
232721	Asp	YP_986388	121594492
535289	Aebreus	YP_002553097	222110833
365046	Rtataouinensis	YP_004618947	337279475
946483	CSymbiobacter	YP_008681130	550990520
312309	Vfischeri	YP_204001	59711225
595537	Vparadoxus	YP_004156043	319794403
316275	Asalmonicida	YP_002262235	209694307
391735	Veiseniae	YP_997138	121609331
397945	Acitrulli	YP_970793	120611115
643561	Aavenae	YP_004235248	326317576
398578	Dacidovorans	YP_001565014	160899432
742013	Dsp	YP_004488168	333914436
338969	Aferrireducens	YP_523433	89900962
596154	Adenitrificans	YP_004388278	330824975
688245	Ctestosteroni	YP_003278774	264678867
1266738	Pmirabilis	YP_008398502	529237643
1124991	Mmorganii	YP_007505117	455738851
406817	Xnematophila	YP_003713469	300724152
291112	Pasymbiotica	YP_003040200	253988844
243265	Pluminescens	NP_930506	37527162
406818	Xbovienii	YP_003468915	290476018
273123	Ypseudotubercul	YP_071365	51597174
393305	Yenterocolitica	YP_001005390	123441403
1346614	Sliquefaciens	YP_008231656	525693683
1348660	Splymuthica	YP_008160622	521169411
399741	Sproteamaculans	YP_001479850	157371861
1249634	Smarcescens	YP_007345780	440231987
187410	Ypestis	NP_668657	22125234
1157951	Pstuartii	YP_006215182	386742003
344609	Sboydii	YP_001881320	187733820
104623	Ssp	YP_008524031	541866039
561229	Dzeae	YP_003003456	251788735
590409	Ddadantii	YP_003334610	271501584
561230	Pcarotovorum	YP_003018589	253689399
561231	Pwasabiae	YP_003258666	261820560
1166016	Psp	YP_006282128	470153626
218491	Patrosepticum	YP_051325	50122158
99287	Senterica	NP_461477	16765862
218493	Sbongori	YP_004731144	340000260
290339	Csakazakii	YP_001436836	156932920
693216	Cturicensis	YP_003211492	260598921
399742	Esp	YP_001177741	146312667
640513	Easburiae	YP_004829762	345300404
693444	Ebacterium	YP_007339349	440286584
290338	Ckoseri	YP_001451852	157144533
484021	Kpneumoniae	YP_002920722	238895986
637910	Crodentium	YP_003366009	283786144
640131	Kvariicola	YP_003438138	288934079
1191061	Koxytoca	YP_006500071	397659369
1286170	Rornithinolytic	YP_007872306	481847866
511145	Ecoli	NP_417024	16130454
585054	Efergusonii	YP_002381825	218548034
198214	Sflexneri	NP_708368	24113858
216599	Ssonnei	YP_005457544	383179539
300267	Sdysenteriae	YP_404261	82777912
716541	Ecloacae	YP_003614361	296104215
701347	Elignolyticus	YP_003940771	311278540
630626	Sblattae	YP_006318650	387888352
1028307	Eaerogenes	YP_004590373	336246663
557723	Hparasuis	YP_002474707	219870332
1005058	Ganatis	YP_004420698	332289846
1075089	Pmultocida	YP_005176279	378774036
205914	Hsomnus	YP_718490	113460428
1171377	Btrehalosi	YP_007548422	470167335
233412	Hducreyi	NP_873560	33152207
416269	Apleuropneumoni	YP_001053631	126208406
696748	Asuis	YP_006816777	407691988
1366053	Mhaemolytica	YP_008338465	526468338
1334187	Hinfluenzae	YP_008544790	543952716
634176	Aaphrophilus	YP_003007650	251792924
694569	Aactinomycetemc	YP_006286355	387120472
862965	Hparainfluenzae	YP_004822800	345429682
221988	Msucciniciprodu	YP_088916	52425779
339671	Asuccinogenes	YP_001344170	152978541
550540	Fbalearica	YP_003914035	308050469
396595	Tsp	YP_003460082	289208016
413404	CRuthia	YP_903798	118602583
412965	CVesicomyosociu	YP_001219373	148244679
1208921	CKinetoplastiba	YP_007448562	451812108
561501	Baphidicola	YP_002468877	219682493
357244	Otsutsugamushi	YP_001248706	148284616
1003201	Rtyphi	YP_005427548	383752448
1105111	CRickettsia	YP_005365544	383312743
272944	Rconorii	NP_360366	15892652
452659	Rrickettsii	YP_001650107	165933318
347255	Rafricae	YP_002845312	229586811
562019	Rpeacockii	YP_002916645	238650790
1105113	Rrhipicephali	YP_005390607	383481692
416276	Rmassiliae	YP_001499486	157964662
1105108	Rparkeri	YP_005392983	383484070
1105114	Rmontanensis	YP_005391246	383482332
1032845	Rheilongjiangen	YP_004764467	341583976
652620	Rjaponica	YP_004884928	350273615
481009	Rphilipii	YP_005300823	379712484
1105109	Rslovaca	YP_005426472	383751371
1105107	Rcanadensis	YP_005299497	379022836
336407	Rbellii	YP_538116	91205761
315456	Rfelis	YP_246860	67459236
293614	Rakari	YP_001493572	157825852
1105110	Raustralis	YP_005414962	383501603
434131	Nristicii	YP_003081518	254796682
222891	Nsennetsu	YP_506192	88608191
330214	CNitrospira	YP_003799619	302039297
984262	Sgrandis	YP_005322201	379730005
100901	Wendosymbiont	YP_006555868	402496608
66084	Wsp	YP_002727379	225630588
1423892	Emuris	YP_008929080	568133033
574556	Acentrale	YP_003328545	269958758
320483	Amarginale	YP_002563600	222475184
1184253	Aphagocytophilu	YP_008332775	526461939
205920	Echaffeensis	YP_507440	88658479
254945	Eruminantium	YP_180281	57239145
254945	Eruminantium	YP_197308	58579096
269484	Ecanis	YP_303050	73667034
517418	Cthalassium	YP_001997584	193216385
485917	Pheparinus	YP_003091837	255531465
762903	Psaltans	YP_004273747	325104093
929556	Scanadensis	YP_006255074	387790009
760192	Hhydrossis	YP_004446110	332663322
1162668	Lferrooxidans	YP_005469656	383785086
1048260	Lferriphilum	YP_006765680	410478043
240015	Acapsulatum	YP_002755573	225874114
204669	CKoribacter	YP_589562	94967514
1198114	Gtundricola	YP_004219465	322437253
926566	Troseus	YP_006423699	390959942
401053	Tsaanensis	YP_004180969	320105379
682795	Gmallensis	YP_005055878	374309448
696127	CMidichloria	YP_004679282	339319587
871271	CZinderia	YP_003878048	307069571
657324	Bfibrisolvens	YP_007819038	479188999
768670	Cnitroreducens	YP_004051749	313673638
717231	Fsinusarabici	YP_004603876	336323909
639282	Ddesulfuricans	YP_003496772	291279937
522772	Dacetiphilus	YP_003503972	291287156
693746	Ovalericigenes	YP_004880314	350269006
657321	Rbromii	YP_007781362	479151186
657322	Fprausnitzii	YP_007799942	479171755
213810	Rchampanellensi	YP_007828576	479199558
657319	[siraeum	YP_007775950	479145087
293826	Ametalliredigen	YP_001320267	150390218
350688	Aoremlandii	YP_001513205	158320698
546269	Falocis	YP_005054244	374307813
1511	[sticklandii	YP_003936518	310658797
699034	Pdifficile	YP_006198328	384360476
1128398	[acidurici	YP_006788189	407473789
572544	Ipolytropus	YP_003967871	310779538
469604	Fnucleatum	YP_008477745	534510115
580340	Tlienii	YP_004932350	357419358
891968	Amobile	YP_006444325	392407717
525903	Tacidaminovoran	YP_003316727	269791823
697281	Maustraliensis	YP_004463371	332981930
309799	Dthermophilum	YP_002251521	206901504
368407	Mmarisnigri	YP_001047821	126179856
903814	Elimosum	YP_003961665	310829308
931626	Awoodii	YP_005268656	379010844
410358	Mlabreanum	YP_001029708	124485092
679926	Mpetrolearius	YP_003895855	307354804
86416	Cpasteurianum	YP_007940944	488771150
929506	Cbotulinum	YP_004396224	331269732
386415	Cnovyi	YP_878355	118443577
748727	Cljungdahlii	YP_003779382	300854398
1341692	Cautoethanogenu	YP_008700753	554381054
747365	Tnarugense	YP_004437867	332295944
651822	Ffastidiosum	YP_007827223	479197997
572547	Acolombiense	YP_003553035	294101177
212717	Ctetani	NP_781697	28210753
431943	Ckluyveri	YP_001394709	153953944
573061	Ccellulovorans	YP_003843335	302874702
508767	Cbotulinum	YP_001920515	188590610
931276	Csaccharoperbut	YP_007454264	451818063
290402	Cbeijerinckii	YP_001308237	150015983
1345695	Csaccharobutyli	YP_008674363	550917771
269797	Mbarkeri	YP_305925	73669910
188937	Macetivorans	NP_617616	20091541
195103	Cperfringens	YP_696469	110798682
593750	Mformicica	YP_007249963	432331820
456442	Mboonei	YP_001405283	154151665
521011	Mpalustris	YP_002466865	219852433
323259	Mhungatei	YP_503638	88603460
547558	Mmahii	YP_003541558	294495065
644295	Mevestigatum	YP_003727500	298675750
351627	Csaccharolyticu	YP_001181022	146297251
521460	Cbescii	YP_002573580	222529698
632292	Chydrothermalis	YP_003992133	312127259
632348	Ckronotskyensis	YP_004023692	312622079
632335	Ckristjanssonii	YP_004026829	312793906
632516	Clactoaceticus	YP_004798736	344996393
608506	Cobsidiansis	YP_003840166	302871530
632518	Cowensensis	YP_004002802	312135464
1121335	[stercorarium	YP_007372524	442804375
1121335	[stercorarium	YP_007678972	472466293
755731	Csp	YP_005148252	376261532
394503	Ccellulolyticum	YP_002506259	220929350
720554	[clariflavum	YP_005046370	374296179
203119	Rthermocellum	YP_001037149	125973239
642492	Clentocellum	YP_004309737	326791916
1384484	Aequolifaciens	YP_008663926	550889834
515619	Erectale	YP_002936246	238922733
718255	Rintestinalis	YP_007780168	479149739
657315	Rintestinalis	YP_007830593	479202002
357809	Lphytofermentan	YP_001560003	160881035
610130	[saccharolyticu	YP_003823446	302387624
717608	[cf	YP_007849106	479337888
245012	bproducing	YP_007810477	479183364
657313	Rtorques	YP_007786815	479157220
245018	bproducing	YP_007788847	479159578
585394	Rhominis	YP_004837975	347531212
1054217	Tarchaeon	YP_007688600	474935018
657323	Rsp	YP_007784833	479155058
657314	Robeum	YP_007804234	479176633
717962	Ccatus	YP_007770008	479138576
552811	Dlykanthroporep	YP_003758020	300087498
246194	Chydrogenoforma	YP_361011	78043420
696281	Druminis	YP_004546667	334341687
868595	Dcarboxydivoran	YP_004497987	333924407
349161	Dreducens	YP_001112128	134298632
634498	Mruminantium	YP_003424309	288560823
406327	Mvannielii	YP_001322697	150398930
679901	Mzhilinae	YP_004616912	336477771
224719	Msp	YP_008075510	509155270
339860	Mstadtmanae	YP_448034	84489802
1295009	CMethanomassili	YP_008071572	511059687
420247	Msmithii	YP_001272836	148642323
1041930	Mconradii	YP_005380864	383320023
304371	Mpaludicola	YP_003355464	282163079
1379702	Msp	YP_008915990	566003150
351160	Marvoryzae	YP_686139	147920102
990316	Mconcilii	YP_004384883	330508455
521011	Mpalustris	YP_002466708	219852276
1201294	Mbourgensis	YP_006544991	397780518
368407	Mmarisnigri	YP_001048051	126180086
635013	Tpotens	YP_003640662	296133415
457570	Nthermophilus	YP_001916489	188584944
574087	Aarabaticum	YP_003827335	302391515
748449	Hhalobius	YP_007315822	435854503
338963	Pcarbinolicus	YP_006717600	404493494
498761	Hmodesticaldum	YP_001680434	167629935
768704	Dmeridiei	YP_006620851	402571508
768706	Dorientis	YP_004969159	374993660
1147129	Dsp	YP_006909410	410657039
138119	Dhafniense	YP_518658	89895171
645991	Sglycolicus	YP_004266248	325290067
646529	Dacidiphilus	YP_006467680	392426686
272564	Dhafniense	YP_002460033	219669598
756499	Ddehalogenans	YP_006431093	392394491
871963	Ddichloroelimin	YP_007221311	431794406
767817	Dgibsoniae	YP_007945765	488776349
485916	Dacetoxidans	YP_003191710	258515488
555079	Toceani	YP_003825515	302389694
349307	Mthermophila	YP_843171	116754053
760568	Dkuznetsovii	YP_004517387	333979442
373903	Horenii	YP_002508640	220931732
370438	Pthermopropioni	YP_001211605	147677390
264732	Mthermoacetica	YP_430496	83590487
96561	Doleovorans	YP_001528642	158520772
471821	uTermite	YP_001956213	189485272
429009	Adegensii	YP_003238425	260892328
706587	Dtiedjei	YP_006449617	392413010
589924	Fplacidus	YP_003435557	288931497
224325	Afulgidus	NP_069024	11497802
224325	Afulgidus	NP_069399	11498173
416591	Tlettingae	YP_001470347	157363580
688269	Tthermarum	YP_004660083	338730691
374847	CKorarchaeum	YP_001737319	170290503
583356	Iaggregans	YP_003860035	305663747
272947	Rprowazekii	NP_220862	15604346
1282356	Ppoae	YP_007398800	447918232
994484	Pbrassicacearum	YP_004352099	330807637
882944	Languillarum	YP_008488748	537454858
1167634	Axylosoxidans	YP_008032542	528987225
257311	Bparapertussis	NP_884287	33596644
1017264	Bpertussis	YP_005589900	384204161
284812	Spombe	NP_592967	19113879
559292	Scerevisiae	NP_014869	398365839
559292	Scerevisiae	NP_015190	6325122
9606	Hsapiens	NP_998760	56699456
9606	Hsapiens	NP_055116	24307953
3702	Athaliana	NP_193953	15235569
3702	Athaliana	NP_192317	15233385
3702	Athaliana	NP_186751	15232028
7227	Dmelanogaster	NP_649840	21355597
6239	Celegans	NP_502658	17543474
